# Supplementary material for: Hepatic Tumor Cell Morphology Plasticity under Physical Constraints in 3D Cultures Driven by YAP–mTOR Axis
Source: Pharmaceuticals (Basel). 2020 Nov 28;13(12):430. doi: 10.3390/ph13120430 (PMC7759829; doi:10.3390/ph13120430)
Supplement: Supplementary file 1 [file pharmaceuticals-13-00430-s001.zip]

Archive with 3 entries (3 files):
- Supplementary data.pdf
- Video S1.avi
- Video S2.avi
